# Supplementary material for: Anticorrosion, Thermal Degradation, and Hydrophobic Performances of Graphene/TiO2 Nanocomposite Coatings
Source: Polymers (Basel). 2023 May 23;15(11):2428. doi: 10.3390/polym15112428 (PMC10255546; doi:10.3390/polym15112428)
Supplement: Supplementary file 1 [file polymers-15-02428-s001.zip]

Archive with 1 entries (1 files):
- polymers-2294940-supplementary.pdf
